# Supplementary material for: Safety and efficacy of tirofiban after early neurological deterioration in patients with branch atheromatous disease receiving alteplase
Source: Front Stroke. 2022 Oct 13;1:968510. doi: 10.3389/fstro.2022.968510 (PMC12802797; doi:10.3389/fstro.2022.968510)
Supplement: Supplementary file 1 [file Table_1.XLS]

## Sheet: SPSS分析数据库
序号	分组	加重是否分组编号	加重是否用药分组编号	姓名住院号	性别	年龄	高血压	糖尿病	高血脂	房颤	抽烟	饮酒	END时间（溶栓后）	DWI报告时间及部位	加重后复查DWI时间及部位	应用替罗非班时间（END后4h内）	阿司匹林	氯吡格雷应用时间	入院NIHSS分值，分布	入院mRS	溶栓后NIHSS	溶栓后mRS	治疗后24小时	治疗后48小时	END时NIHSS	END时MRS	治疗后24小时nihss	治疗后48小时NIHSS	@7天NIHSS从应用替罗非班时算	@7天mRS	出院时NIHSS	出院时mRS	@90天mRS	有无出血	他汀剂量	mRS01	mRS02
1	未加重	1	1	A004078	男	45	0	1	0	0	1	0		侧脑室			1	1	3	2	3	2	2	2					3	2	1	1	1	0		1	1
2	未加重	1	1	A004475	男	75	1	0	0	0	0	1		丘脑			1	1	4	4	4	4	4	4					4	4	3	3	2	0		0	1
3	未加重	1	1	A005586	男	64	0	0	0	0	1	0		内囊			1	1	4	4	3	3	3	3					2	2	1	1	1	0		1	1
4	未加重	1	1	A015401	女	53	1	1	1	0	0	0		内囊后肢			1	1	4	4	3	3	3	3					2	2	1	1	1	0		1	1
5	未加重	1	1	A020040	男	66	1	1	0	0	0	0		侧脑室旁			1	1	3	3	3	3	3	3					2	2	1	1	1	0		1	1
6	未加重	1	1	B016151	女	51	1	0	0	0	0	1		侧脑室旁			1	1	5	4	1	1	1	1					1	1	1	1	1	0		1	1
7	未加重	1	1	A070126	男	54	1	0	0	0	0	0		丘脑			0	1	11	5	2	2	1	1					1	1	0	0	0	0		1	1
8	未加重	1	1	A072590	男	51	1	0	1	0	1	0		丘脑			1	1	2	2	2	2	0	0					0	0	0	0	0	0		1	1
9	未加重	1	1	A020364	男	68	1	1	0	0	0	0		侧脑室旁			1	1	3	3	3	3	1	1					1	1	1	1	1	1		1	1
10	未加重	1	1	A030823	男	52	1	1	0	0	1	1		内囊后肢			1	1	3	3	0	0	0	0					0	0	0	0	0	0		1	1
11	未加重	1	1	A052794	女	52	0	0	0	0	1	0		侧脑室旁			1	1	3	3	2	2	1	1					1	1	1	1	1	0		1	1
12	未加重	1	1	B002970	男	79	1	0	0	0	0	0		侧脑室旁			1	1	4	3	1	1	1	1					1	1	1	1	1	0		1	1
13	未加重	1	1	A005144	女	55	1	1	0	0	0	0		基底节区			1	1	3	3	2	3	2	2					1	1	1	1	1	0		1	1
14	未加重	1	1	A078508	男	67	1	0	0	0	1	1		丘脑			1	1	3	3	2	2	2	2					1	1	1	1	0	0		1	1
15	未加重	1	1	A082364	男	75	1	0	0	0	0	1		侧脑室旁			1	1	3	3	1	1	1	1					1	1	1	1	0	0		1	1
16	未加重	1	1	A083064	女	44	1	1	0	0	0	0		内囊后肢			1	1	2	2	2	2	2	2					2	2	1	1	1	0		1	1
17	未加重	1	1	8073110	男	63	0	0	0	0	0	0		脑桥			1	0	7	4	7	4	7	7					6	4	5	3	1	0		1	1
18	未加重	1	1	8073162	男	47	0	0	0	0	0	0		左侧半卵圆中心区			1	1	3	2	3	2	3	3					3	2	2	2	1	0		1	1
19	未加重	1	1	8075408	女	72	1	0	0	1	0	0		桥脑新近脑梗死			1	1	4	4	4	4	2	2					2	2	2	2	0	0		1	1
20	未加重	1	1	8000772	女	83	1	1	0	0	0	0		左侧半卵圆中心脑梗死			0	1	3	3	3	3	3	3					3	2	0	3	1	0		1	1
21	未加重	1	1	8068066	男	72	1	1	0	0	0	0		右侧小脑半球区新近脑梗死			1	1	2	2	2	2	2	0					0	0	0	1	0	0		1	1
22	未加重	1	1	8070852	男	49	0	0	0	0	0	0		左侧侧脑室旁			1	1	3	3	2	3	0	0					0	0	0	0	0	0		1	1
23	未加重	1	1	8071938	男	81	1	0	0	1	0	0		左侧侧脑室后角			1	0	1	1	0	0	0	0					0	0	0	0	0	0		1	1
24	未加重	1	1	8055146	男	45	1	1	0	0	1	1		右侧侧脑室后旁及左侧颞叶新近梗死灶			1	1	5	2	5	2	2	1					0	0	0	0	0	0		1	1
25	未加重	1	1	8008485	男	75	0	0	0	0	0	1		右侧丘脑梗死			1	0	5	3	5	3	5	4					4	1	4	3	1	0		1	1
26	未加重	1	1	8077660	女	64	1	0	0	1	1	1		右侧侧脑室-右侧额叶新近脑梗死			1	1	3	3	3	3	3	3					1	2	0	0	0	0		1	1
27	未加重	1	1	8080703	男	53	1	0	0	0	0	0		延髓背外侧综合征			1	1	2	3	2	3	2	2					2	1	2	1	0	0		1	1
28	未加重	1	1	8018212	男	68	1	0	0	0	0	0		脑桥			1	1	4	3	4	3	4	3					3	3	3	3	1	0		1	1
29	未加重	1	1	8070847	男	51	1	1	0	0	1	0		脑桥			1	1	4	3	4	3	4	3					3	2	2	2	0	0		1	1
30	未加重	1	1	8089083	男	30	0	0	0	0	1	0		延髓			1	0	2	1	2	1	0	0					0	0	0	0	0	0		1	1
31	未加重	1	1	8083641	女	51	1	0	1	0	0	0		左侧丘脑			1	0	4	3	3	3	3	1					1	1	1	1	0	0		1	1
32	未加重	1	1	8079077	女	68	1	0	0	0	0	0		右侧侧脑室旁			1	0	6	4	6	4	5	5					5	3	3	3	0	0		1	1
33	未加重	1	1	8075573	男	49	0	0	0	0	0	1		右侧丘脑			1	0	0	1	0	1	0	0					0	1	0	0	0	0		1	1
34	未加重	1	1	8058457	男	52	1	1	0	0	1	0		左侧丘脑			1	1	6	3	5	3	4	3					3	1	3	2	1	0		1	1
35	未加重	1	1	8027710	男	79	1	1	0	0	0	0		脑桥新近脑梗死			1	0	9	4	7	4	6	5					4	2	4	3	1	0		1	1
36	未加重	1	1	8050559	女20	55	0	1	0	0	0	0		左侧侧脑室			1	1	3	1	3	1	3	3					3	1	3	1	1	0		1	1
37	未加重	1	1	8054430	男	67	1	0	0	0	1	1		左侧侧脑室旁			1	0	2	2	1	2	1	1					1	1	0	0	0	0		1	1
38	未加重	1	1	8053865	女	75	1	0	0	0	0	0		左侧基底节区			1	1	2	2	2	2	2	2					2	1	1	1	0	0		1	1
39	未加重	1	1	8060459	男	44	0	0	0	0	1	1		桥脑偏左份新近脑梗死			1	0	4	4	1	1	4	3					1	1	1	1	0	0		1	1
40	未加重	1	1	8061149	女	86	0	0	0	0	0	0		右侧小脑半球可疑梗死			1	0	8	4	8	4	2	2					2	1	2	1	0	0		1	1
41	未加重	1	1	8085693	女	49	0	0	0	0	0	0		右侧基底节区			1	0	2	3	0	1	0	0					0	0	0	0	0	0		1	1
42	未加重	1	1	8084347	女	58	0	1	0	0	0	0		考虑左侧侧脑室旁亚急性梗			1	0	2	4	7	4	7	4					1	1	1	1	0	0		1	1
43	未加重	1	1	8086315	女	51	1	0	0	0	0	0		右侧脑桥梗死			1	1	7	4	7	4	7	3					2	1	2	1	0	0		1	1
44	未加重	1	1	8041641	男	55	1	1	0	0	0	1		桥脑右份近期脑梗死			1	0	5	2	5	2	3	3					3	1	3	1	0	0		1	1
45	未加重	1	1	8043672	女	66	0	0	0	0	0	0		左侧基底节区腔隙性梗死			1	0	7	4	6	4	3	3					0	0	0	0	0	0		1	1
46	未加重	1	1	1214622	女	48	1	0	1	0	0	0		桥脑左侧			1	1	4	4	4	4	4	4					3	3	3	3	3	0		0	0
47	未加重	1	1	1216531	女	74	1	0	1	0	0	0		左侧基底节区			1	1	3	1	3	1	3	2					1	0	1	1	1	0		1	1
48	未加重	1	1	1226189	男	66	1	1	0	0	1	0		左侧基底节区			1	0	5	3	5	3	4	3					1	0	1	1	1	0		1	1
49	未加重	1	1	1244511	男	54	1	1	1	0	1	1		左侧基底节区			1	1	4	3	4	3	4	3					2	1	2	1	1	0		1	1
50	未加重	1	1	1198329	女	52	1	0	1	0	0	0		左侧丘脑			1	1	2	1	0	0	0	0					0	0	0	0	0	0		1	1
51	未加重	1	1	1197173	男	77	1	1	0	0	0	0		左侧基底节区及侧脑室旁			1	0	6	4	6	4	5	4					4	3	4	3	2	0		0	1
52	未加重	1	1	1208877	男	74	1	1	0	0	0	0		左侧基底节区			1	0	5	4	5	4	3	2					3	2	3	2	1	0		1	1
53	未加重	1	1	8037021	男	69	0	1	0	0	0	0		左侧小脑中脚			1	1	2	1	2	1	0	0					0	0	0	0	0	0		1	1
54	未加重	1	1	8035078	男	71	0	1	0	0	0	0		左侧内囊后肢、丘脑区			1	0	4	3	3	3	1	1					0	0	0	0	0	0		1	1
55	未加重	1	1	8010182	女	65	0	0	0	0	0	0		左侧侧脑室体旁			1	0	10	4	8	4	7	7					6	4	3	4	1	1		1	1
56	未加重	1	1	8033486	男	51	0	1	0	0	0	0		桥脑			1	1	1	0	0	0	0	0					0	0	0	0	0	0		1	1
57	未加重	1	1	8027822	男	61	1	1	0	0	1	1		桥脑			1	0	4	1	4	1	4	4					1	0	1	1	0	0		1	1
58	未加重	1	1	8028327	男	47	0	1	0	0	1	0		右侧内囊后肢			1		8	4	8	4	7	4					7	4	7	4	1	0		1	1
59	未加重	1	1	8026220	男	52	0	0	0	0	1	1		右侧内囊后肢			1	0	2	1	1	1	1	1					1	1	1	0	0	0		1	1
60	未加重	1	1	8026971	男	84	1	1	0	0	1	0		左侧放射冠区			1	0	9	4	4	2	0	0					0	0	0	0	0	0		1	1
61	未加重	1	1	8022284	女	57	0	0	0	0	0	0		右侧基底节区-右侧侧脑室			1	1	1	0	1	0	1	1					1	0	0	0	0	0		1	1
62	未加重	1	1	8021652	男	33	1	0	0	0	0	0		左侧丘脑			1	0	1	0	1	0	1	1					1	0	1	0	0	0		1	1
63	未加重	1	1	8018973	男	74	0	0	0	0	1	0		右侧丘脑新近脑梗死			1	0	2	1	2	1	2	2					2	1	0	0	0	1		1	1
64	未加重	1	1	8020315	男	91	0	0	0	0	0	0		脑桥左侧新近脑梗死			1	0	8	4	8	4	8	8					8	4	8	4	1	0		1	1
65	未加重	1	1	8017977	男	57	0	0	0	0	1	0		左侧半卵圆中心新近梗死。			1	0	3	1	2	1	2	2					1	1	1	1	0	1		1	1
66	未加重	1	1	8016397	男	51	1	1	1	0	0	0		右侧丘脑区			1	1	1	0	1	0	0	0					0	0	0	0	0	0		1	1
67	未加重	1	1	8012943	女	70	1	1	0	0	0	0		左侧丘脑新近梗死。			1	0	1	1	1	0	0	0					0	0	0	0	0	0		1	1
68	未加重	1	1	8013539	女	79	1	0	0	0	0	0		左侧丘脑			1	0	4	1	4	1	4	4					2	1	2	0	0	0		1	1
69	未加重	1	1	8008969	男	77	1	0	0	0	0	0		左侧侧脑室			1	0	5	2	5	2	5	5					5	2	0	0	0	0		1	1
70	未加重	1	1	8007287	男	50	1	0	1	0	1	0		左侧丘脑			1	1	3	1	2	1	0	0					0	0	0	0	0	0		1	1
71	未加重	1	1	8007635	男	59	1	1	0	0	0	0		右侧丘脑			1	1	5	2	5	2	2	2					0	0	0	0	0	0		1	1
72	未加重	1	1	8006337	男	76	1	1	0	0	1	1		脑桥左份			1	1	3	1	3	1	2	2					2	1	2	1	0	0		1	1
73	未加重	1	1	8003928	男	54	0	0	0	0	1	0		右侧基底节			1	1	6	3	5	3	4	4					4	3	2	1	0	0		1	1
74	未加重	1	1	8003572	女	64	1	0	0	0	0	0		左侧丘脑区			1	1	4	1	1	1	1	1					1	1	1	1	0	0		1	1
75	未加重	1	1	刘正华848202	女	73	1	1	0		0	0		右侧基底节区			1	1	2	1	2	1	2	1					2	1	2	1	1	0		1	1
76	未加重	1	1	周章友846617	男	81	1	0	0		1	1		右侧基底节区			1	1	5	4	5	4	4	4					2	3	2	3	2	0		0	1
77	未加重	1	1	喻正娥837557	女	57	1	0	0		0	0		右侧基底节区			1	1	6	4	6	4	5	5					5	3	5	3	2	0		0	1
78	未加重	1	1	余刚836136	男	56	1	1	1		1	1		右侧基底节区			1	1	4	2	4	2	4	3					2	2	2	2	2	0		0	1
79	未加重	1	1	冷兴章822956	女	65	1	1	0		0	0		右侧丘脑			1	1	8	4	6	4	6	6					4	4	4	4	3	0		0	0
80	未加重	1	1	刘玉安811146	男	62	1	0	0		1	0		桥脑左侧			1	1	4	2	2	2	2	2					1	1	1	1	1	0		1	1
81	未加重	1	1	刘衍元804381	男	51	1	0	0		1	0		右侧基底节区			1	1	2	2	2	2	2	2					2	1	2	1	1	0		1	1
82	未加重	1	1	周映昭808354	男	63	1	0	0		0	0		桥脑右侧			1	1	7	4	5	3	5	5					5	3	5	3	2	0		0	1
83	未加重	1	1	杨福群762089	女	71	1	0	0		0	0		桥脑左侧			1	1	10	4	6	4	6	6					3	1	3	1	1	0		1	1
84	未加重	1	1	李茂杨755864	男	71	1	0	1		1	0		桥脑左侧			1	1	14	5	14	5	10	10					10	4	10	4	3	0		0	0
85	未加重	1	1	戴明利721611	女	54	0	1	1		0	0		左侧基底节区			1	0	6	3	5	3	5	5					4	2	4	2	2	0		0	1
86	未加重	1	1	8001845	男	46	1	0	0	0	1	1		右侧丘脑			1	1	2	1	1	1	4	4					2	1	1	1	1	0		1	1
87	未加重	1	1	8002243	男	40	1	0	0	0	1	0		左侧基底节-侧脑室体旁			1	1	2	1	0	0	0	0					0	0	0	0	0	0		1	1
88	未加重	1	1	841562	女	64	1	1	0	0	0	0		中脑脑桥交界区左侧			1	0	9	4	8	4	9	4					8	4	8	3	2	1		0	1
89	未加重	1	1	1016466	男	76	0	0	0	0	0	0		右侧内囊后肢区			1	1	1	2	0	1	1	1					1	1	0	1	0	0		1	1
90	未加重	1	1	851253	男	67	1	0	0	0	1	1		左侧侧脑室旁			1	0	12	4	12	4	10	10					7	4	7	3	2	0		0	1
91	未加重	1	1	658590	女	68	1	1	1	0	1	1		桥脑左份			1	1	3	2	1	1	0	0					0	0	0	0	0	0		1	1
92	未加重	1	1	846271	男	86	1	0	0	0	1	1		桥脑			1	1	3	1	3	1	1	1					1	2	1	2	1	0		1	1
93	未加重	1	1	844338	男	68	1	0	0	0	1	1		右侧侧脑室旁、辐射冠区、基底节区			1	1	3	1	3	1	1	0					0	2	0	2	1	0		1	1
94	未加重	1	1	842827	男	84	0	0	0	0	0	0		桥脑中线右侧新鲜脑梗死			1	0	8	4	8	4	0	0					0	0	0	0	0	0		1	1
95	未加重	1	1	850306	男	58	0	1	0	0	0	0		左侧中脑			1	1	3	1	1	1	0	0					0	0	0	0	0	0		1	1
96	未加重	1	1	850290	男	64	0	1	0	0	1	1		左侧丘脑			1	1	1	1	1	1	1	1					1	0	0	0	0	0		1	1
97	未加重	1	1	8080600	男	70	1	1	0	0	1	1		桥脑内新近脑梗死			1	1	4	3	2	1	2	2					2	2	2	2	0	0		1	1
98	未加重	1	1	8084374	男	61	0	1	0	0	0	0		左侧基底节区			1	1	5	3	3	2	3	3					3	2	1	1	0	0		1	1
99	未加重	1	1	8096703	女	65	1	0	0	0	0	0		右侧丘脑			1	1	2	2	2	2	2	2					2	2	2	2	0	0		1	1
100	未加重	1	1	8006398	男	64	0	1	0	0	0	0		左侧丘脑			1	1	2	2	1	2	2	2					2	0	0	0	0	0		1	1
101	未加重	1	1	8021436	女	51	0	0	0	0	0	0		右侧侧脑室旁			1	1	4	3	4	3	4	4					3	2	2	2	1	0		1	1
102	未加重	1	1	8081595	女	70	1	0	0	0	0	0		右侧基底节区			1	1	3	2	3	2	3	3					3	2	1	1	0	0		1	1
103	未加重	1	1	8081194	男	68	0	0	0	0	1	0		左侧基底节区、左侧侧脑室旁			1	1	3	2	3	2	3	3					3	3	2	2	1	0		1	1
104	未加重	1	1	8084351	男	63	0	0	0	0	1	0		右侧侧脑室旁			1	1	3	2	3	2	3	3					3	3	1	1	0	0		1	1
105	未加重	1	1	8084374	男	61	0	1	0	0	0	0		左侧基底节区			1	1	1	2	1	2	1	1					1	1	0	0	0	0		1	1
106	未加重	1	1	8096703	女	65	1	0	0	0	0	0		右侧丘脑			1	1	1	2	1	2	1	1					1	1	0	0	0	0		1	1
107	未加重	1	1	8083838	女	45	1	0	0	0	0	0		右侧脑室旁			1	1	4	3	4	3	4	4					3	3	2	2	0	0		1	1
108	未加重	1	1	8085276	男	66	1	0	0	0	0	1		左侧基底节区			1	1	1	2	1	1	1	1					1	1	1	1	1	0		1	1
109	未加重	1	1	8083263	女	83	1	1	0	0	0	0		左侧基底节区			1	1	3	3	3	3	3	3					3	3	3	3	3	0		0	0
110	未加重	1	1	8088760	女	32	1	0	0	0	0	0		左侧侧脑室后角-放射冠区			1	1	3	3	3	3	3	3					3	3	2	2	0	0		1	1
111	未加重	1	1	8080800	女	77	0	0	1	0	0	0		脑桥偏左侧			1	1	2	2	2	2	2	2					2	2	2	2	2	0		0	1
112	未加重	1	1	8080094	男	56	0	0	0	0	1	1		左侧侧脑室			1	0	5	3	5	3	5	5					5	3	3	2	2	0		0	1
113	未加重	1	1	8081928	男	55	0	0	0	0	0	0		左侧内囊后肢-侧脑室旁			1	1	7	3	7	3	7	7					7	3	5	3	3	0		0	0
114	未加重	1	1	8081073	男	50	0	1	0	0	0	0		小脑及延髓梗死			1	1	2	3	2	2	2	2					2	2	0	0	0	0		1	1
115	未加重	1	1	8053583	女	76	0	1	0	1	0	0		脑桥左侧梗死			1	1	3	1	3	3	3	3					3	3	2	2	2	0		0	1
116	未加重	1	1	8013607	女	95	1	0	0	0	0	0		左侧侧脑室脑梗死			1	1	2	1	2	2	2	2					2	2	1	1	1	0		1	1
117	未加重	1	1	8050337	男	60	1	1	0	0	0	0		左侧放射冠			1	1	4	3	4	3	4	4					4	3	3	2	2	0		0	1
118	未加重	1	1	8070917	男	54	0	0	0	0	0	0		右侧内囊后肢区			1	1	4	2	4	2	4	4					4	2	3	2	2	0		0	1
119	未加重	1	1	8079568	男	64	1	0	0	0	1	0		左侧基底节区			1	1	1	2	1	2	1	1					1	2	1	1	0	0		1	1
120	加重+未用特殊用物	2	2	1249907	男	53	1	0	0	0	1	0	3H	左侧内囊后肢			1	1	5	4	2	2			6	4	6	6	6	4	6	4	3	0		0	0
121	加重+未用特殊用物	2	2	1214429	男	78	1	1	1	0	0	0	6H	右侧基底节区			1	1	4	4	4	4			8	5	8	8	8	5	7	5	4	1		0	0
122	加重+未用特殊用物	2	2	李玉香861883	女	68	1	0	0	0	0	0	26H	右侧基底节区			1	1	3	3	1	2			5	3	5	5	4	3	3	3	3	0		0	0
123	加重+未用特殊用物	2	2	钟文平846062	男	47	1	0	0	0	1	0	24-48H	左侧基底节区			1	1	3	2	3	2			5	4	5	5	4	4	4	3	2	0		0	1
124	加重+未用特殊用物	2	2	曹小建825823	女	65	1	0	0	0	0	0	24-49H	右侧基底节区			1	1	2	2	2	2			4	4	4	4	2	2	0	1	1	0		1	1
125	加重+未用特殊用物	2	2	8073172	男	54	0	0	0	0	0	0	0.5H	右侧内囊后肢区脑梗死			1	1	4	2	4	2			7	4	6	6	4	2	2	2	1	0		1	1
126	加重+未用特殊用物	2	2	8072895	女	57	1	1	0	0	0	0	0.5H	左侧侧脑室旁			1	1	1	1	1	1			13	4	13	11	8	4	6	3	3	0		0	0
127	加重+未用特殊用物	2	2	姚国生-P	男	55	0	1	0	0	1	0	0.5H	左侧基底节区			1	1	11	5	6	4			9	5	8	7	6	4	4	3	2	0		0	1
128	加重+未用特殊用物	2	2	何先炳-P	男	74	0	0	1	0	0	1	2H	右侧基底节区			1	1	6	4	6	4			8	5	9	10	10	5	10	4	5	1		0	0
129	加重+未用特殊用物	2	2	范晋明	男	57	0	0	0	0	0	0	14H	左侧基底节区			1	1	5	4	5	4			7	5	7	7	7	4	4	3	2	0		0	1
130	加重+未用特殊用物	2	2	李波	男	58	1	1	0	0	1	0	37H	脑干			1	1	2	2	2	2			8	5	8	8	6	4	6	4	2	0		0	1
131	加重+未用特殊用物	2	2	李清蓉	女	54	1	0	0	0	0	0	13H	脑干			1	1	4	3	3	3			7	5	7	7	6	4	6	4	3	0		0	0
132	加重+未用特殊用物	2	2	1262204	男	56	1	1	0	0	1	1	7H	脑桥左份			0	0	9	4	5	3			9	4	8	8	8	4	6	4	3	0		0	0
133	加重+未用特殊用物	2	2	1249907	男	53	1	0	1	0	1	0	16H	左侧内囊后肢			1	1	5	3	3	3			6	4	6	6	6	4	5	4	3	0		0	0
134	加重+未用特殊用物	2	2	1160104	男	63	1	1	0	0	1	1	24-48H	右侧基底节区			1	0	5	4	3	3			9	4	9	9	8	4	6	5	3	0		0	0
135	加重+未用特殊用物	2	2	1206914	男	76	0	0	0	0	1	0	24-49H	右侧桥脑			1	0	9	4	0	0			9	4	9	9	8	4	4	3	2	0		0	1
136	加重+未用特殊用物	2	2	1212038	女	82	0	0	1	0	0	0	2H	左侧基底节区			1	0	6	3	4	3			7	4	7	7	7	3	5	3	2	0		0	1
137	加重+未用特殊用物	2	2	1214429	男	56	1	0	0	0	1	0	25H	脑干			1	0	10	5	4	3			10	5	8	8	6	4	6	4	3	0		0	0
138	加重+未用特殊用物	2	2	刘凤梅/	女	70	1	0	0	0	0	0	3.5H	桥脑			1	0	3	2	3	2			7	4	7	7	7	7	5	4	3	0		0	0
139	加重+未用特殊用物	2	2	韩秀美	女	74	0	0	1	0	0	0	10h	桥脑右侧			1	0	5	4	4	3			6	4	6	6	6	4	6	4	3	0		0	0
140	加重+未用特殊用物	2	2	陈秀荣	女	78	1	0	0	0	0	0	2h	左侧基底节区			1	1	1	1	1	1			4	3	4	4	3	2	2	2	2	0		0	1
141	加重+未用特殊用物	2	2	杨荣书	男	51	1	0	1	0	1	1	7h	左侧丘脑			1	1	1	1	1	1			4	2	4	4	3	2	2	2	1	0		1	1
142	加重+未用特殊用物	2	2	李桂玲	女	65	1	1	1	0	0	0	9H	左侧基底节区			1	0	6	4	4	3			8	4	8	8	5	5	5	4	3	0		0	0
143	加重+未用特殊用物	2	2	邱月萍	女	58	0	0	0	0	0	0	6.5h	侧脑室旁			1	0	4	3	3	3			8	4	8	8	6	4	5	4	3	0		0	0
144	加重+未用特殊用物	2	2	韩安庄	男	44	0	0	0	0	1	0	4h	桥脑左侧			1	0	6	4	3	3			9	5	9	9	8	5	6	4	3	0		0	0
145	加重+未用特殊用物	2	2	张正华	男	83	1	1	0	0	0	1	1.5h	左侧基底节区			1	1	3	3	0	0			7	4	7	6	5	4	4	3	3	0		0	0
146	加重+未用特殊用物	2	2	张彦宁	女	32	1	0	0	0	0	1	2h	左侧侧脑室后角			1	1	3	3	1	1			5	3	5	4	3	3	2	2	0	0		1	1
147	加重+未用特殊用物	2	2	邓传波	男	54	0	0	0	0	0	0	7.5h	右侧内囊后肢区			1	0	4	2	2	2			5	3	5	5	5	3	3	3	3	0		0	0
148	加重+未用特殊用物	2	2	曾福祥	男	64	1	0	0	0	1	1	12h	左侧基底节区			1	1	1	2	0	0			6	3	5	4	3	3	2	2	1	0		1	1
149	加重+未用特殊用物	2	2	刘英杰	男	70	1	1	0	0	1	0	21h	桥脑内新近脑梗死			1	1	1	1	0	0			5	3	5	5	5	3	4	3	2	0		0	1
150	加重+未用特殊用物	2	2	耿良才	男	63	0	0	0	0	1	0	4.5h	右侧侧脑室旁			1	1	3	2	3	2			4	2	4	4	3	2	3	2	1	0		1	1
151	加重+未用特殊用物	2	2	王春秀	女	64	1	1	0	0	0	0	24h	左侧侧脑室			1	1	3	3	3	3			5	3	5	5	3	2	3	2	2	0		0	1
152	加重+未用特殊用物	2	2	张波	男	55	1	0	0	0	1	1	5.5h	桥脑			1	1	3	3	1	1			5	3	5	4	3	2	2	2	1	0		1	1
153	加重+未用特殊用物	2	2	韩智英	女	74	0	0	0	0	0	0	1.5h	左侧侧脑室			1	0	6	4	5	4			12	5	12	12	12	9	10	4	4	1		0	0
154	加重+未用特殊用物	2	2	贾爱枝	女	75	0	0	0	0	0	1	16h	左侧丘脑			1	1	2	1	2	1			4	2	4	4	3	2	3	2	2	0		0	1
155	加重+未用特殊用物	2	2	王喜爱	女	51	1	0	0	0	0	0	1.5h	脑桥			1	0	3	2	3	2			8	4	8	8	8	4	6	4	4	0		0	0
156	加重+未用特殊用物	2	2	田振平	男	83	0	1	0	0	0	1	17.5h	脑桥			1	0	5	4	5	4			6	4	6	6	5	4	5	4	3	0		0	0
157	加重+未用特殊用物	2	2	程红旗	男	54	1	0	0	0	1	1	12.5h	基底节			1	1	1	1	1	1			4	2	4	4	3	3	2	2	1	0		1	1
158	加重+未用特殊用物	2	2	1096938	女	66	0	1	1	0	0	0	1.5h	右侧侧脑室旁			1	1	8	4	0	1			10	5	9	8	6	4	6	4	3	0		0	0
159	加重+未用特殊用物	2	2	829303	女	75	1	0	0	0	1	1	2h	右侧侧脑室旁			1	0	11	4	3	1			11	4	11	8	7	4	7	4	4	0		0	0
160	加重+替罗非班	2	3	1186381	男	56	1	1	1	0	1	0	4h		右侧内囊	3h	1	1	3	1	0	1			4	3	2	2	0	0	0	0	0	0		1	1
161	加重+替罗非班	2	3	1133249	男	75	1	1	0	0	0	0	3h		右侧侧脑室旁	0.5h	1	1	2	1	0	1			5	4	4	2	2	2	2	1	1	0		1	1
162	加重+替罗非班	2	3	1096938	女	66	0	1	1	0	0	0	1.5h		右侧侧脑室旁	0.5h	1	1	8	4	0	1			10	5	5	3	2	2	2	2	1	0		1	1
163	加重+替罗非班	2	3	A070124	男	58	0	1	1	0	1	1	22H		侧脑室	0.5h	1	1	3	2	1	2			5	4	3	3	3	2	1	1	1	0		1	1
164	加重+替罗非班	2	3	A067160	男	63	0	0	0	0	1	0	5h		内囊	0.5h	1	1	7	4	1	1			3	3	3	3	2	2	2	2	1	0		1	1
165	加重+替罗非班	2	3	A050906	男	35	1	0	0	0	1	1	2.5h		桥脑	0.5h	1	0	5	4	4	4			9	5	7	7	7	4	7	4	3	0		0	0
166	加重+替罗非班	2	3	A074418	男	46	1	0	0	0	0	0	2h		右侧基底节区	0.5h	1	1	4	4	1	1			4	4	1	1	0	0	0	0	0	0		1	1
167	加重+替罗非班	2	3	A073380	女	53	0	0	0	0	0	1	2h		桥脑	0.5h	1	1	3	3	1	1			3	3	3	3	3	3	3	3	2	0		0	1
168	加重+替罗非班	2	3	A059843	男	48	1	0	0	0	1	0	20h		桥脑	1h	1	1	3	3	3	3			8	5	8	8	6	4	6	4	3	0		0	0
169	加重+替罗非班	2	3	8070940	女	56	0	1	0	0	0	1	10h		左侧脑室旁	0.5h	1	1	10	4	4	3			8	4	2	1	0	0	0	0	0	0		1	1
170	加重+替罗非班	2	3	8062155	男	66	1	1	0	0	0	0	2h		桥脑左份	1.5h	1	0	4	3	7	3			12	4	11	11	11	4	10	4	4	0		0	0
171	加重+替罗非班	2	3	8083539	男	44	0	1	0	0	1	0	7h		左侧丘脑	0.5h	0	1	4	3	4	3			6	4	4	2	1	1	1	1	0	0		1	1
172	加重+替罗非班	2	3	8040231	男	45	0	0	0	0	1	1	38h		左侧侧脑室旁	3h	1	1	6	4	1	1			9	4	1	7	6	3	6	3	3	0		0	0
173	加重+替罗非班	2	3	8074565	男	58	0	0	0	0	0	0	9H		右侧基底节区	0.5h	1	0	4	1	4	1			6	3	5	5	5	3	1	1	0	1		1	1
174	加重+替罗非班	2	3	8076213	男	75	1	0	0	0	0	1	6.5h		脑桥	6.5h	1	0	5	2	5	2			7	4	5	5	4	2	5	2	2	0		0	1
175	加重+替罗非班	2	3	8089126	女	68	1	0	0	0	0	0	3.5h		脑桥	3.5h	1	1	10	3	10	3			13	5	9	6	6	3	5	3	3	0		0	0
176	加重+替罗非班	2	3	8091100	男	68	0	0	0	0	0	0	15.5h		脑桥	1.5h	1	1	6	4	1	1			4	3	3	3	3	3	3	2	2	0		0	1
177	加重+替罗非班	2	3	8092704	男	64	1	0	0	0	1	1	1.5h		脑桥	1.5h	1	0	10	4	3	2			11	4	1	2	3	2	2	2	0	0		1	1
178	加重+替罗非班	2	3	8036221	男	46	1	1	0	0	1	1	7.5h		左侧基底节区	0.5h	1	1	9	3	6	3			10	4	4	4	2	4	2	2	2	1		0	1
179	加重+替罗非班	2	3	8083617	男	55	0	1	1	0	1	1	12h		右侧基底节区	1h	1	0	4	4	4	4			6	4	6	6	4	3	3	2	2	0		0	1
180	加重+替罗非班	2	3	8003585	男	73	0	0	0	0	1	0	21h		脑桥	2h	1	0	7	3	8	3			8	3	4	6	4	2	4	2	2	0		0	1
181	加重+替罗非班	2	3	8029558	男	55	1	0	0	0	1	1	4.5h		左侧内囊后肢	0.5h	1	0	4	1	4	1			8	3	8	8	8	3	5	3	1	0		1	1
182	加重+替罗非班	2	3	8028741	女	56	1	0	0	0	0	0	42h		右侧侧脑室	4h	1	0	5	3	3	3			6	4	8	5	5	3	4	3	2	0		0	1
183	加重+替罗非班	2	3	8024663	男	62	0	0	0	0	0	1	29h		左侧侧脑室旁	2h	1	0	4	2	4	2			6	4	5	4	3	2	3	2	1	0		1	1
184	加重+替罗非班	2	3	8002671	男	34	1	0	0	0	0	0	24h		右侧侧脑室旁	2h	1	0	5	2	5	2			7	3	5	5	4	3	1	1	0	0		1	1
185	加重+替罗非班	2	3	8004695	男	78	1	1	0	0	0	0	29h		右侧基底节	2h	1	0	4	1	2	1			10	3	10	9	7	3	4	1	1	0		1	1
186	加重+替罗非班	2	3	8090916	女	65	1	1	0	0	0	1	1.5h		脑桥	0.5h	1	0	11	4	11	4			12	4	11	10	9	4	9	4	3	0		0	0
187	加重+替罗非班	2	3	8090918	男	68	1	0	0	0	0	0	16h		左侧侧脑室旁	1h	1	1	7	3	7	3			8	3	7	7	6	4	6	3	3	0		0	0
188	加重+替罗非班	2	3	8083677	男	78	0	1	0	0	0	0	1.5h		右侧侧脑室旁	1.5h	1	1	5	3	5	3			7	3	7	7	3	2	3	2	1	0		1	1
189	加重+替罗非班	2	3	8038849	男	73	1	0	0	0	0	0	12h		桥脑	2h	1	1	4	3	4	3			7	3	5	7	6	3	2	1	0	0		1	1
190	加重+替罗非班	2	3	8033496	女	57	1	0	0	0	0	0	17.5h		左侧基底节区	1.5h	1	1	2	1	0	0			3	3	1	0	0	0	0	0	0	0		1	1
191	加重+替罗非班	2	3	8020511	男	59	1	0	0	0	1	1	12.5h		右侧侧脑室旁	1.5h	1	0	3	2	3	2			5	3	5	5	3	2	3	2	2	0		0	1
192	加重+替罗非班	2	3	8012686	男	70	1	0	0	0	1	0	2h		脑桥右侧	2h	1	1	9	4	7	4			10	4	1	1	2	1	2	1	0	0		1	1
193	加重+替罗非班	2	3	586221	男	67	1	0	0	0	0	0	25h		右侧辐射冠	1h	1	1	4	1	5	1			8	3	8	8	6	3	4	3	0	0		1	1
